# Supplementary material for: The Effects of Dexmedetomidine on Children Undergoing Magnetic Resonance Imaging: A Systematic Review and Meta-Analysis
Source: Children (Basel). 2023 May 26;10(6):948. doi: 10.3390/children10060948 (PMC10297262; doi:10.3390/children10060948)
Supplement: Supplementary file 1 [file children-10-00948-s001.zip]

Archive with 2 entries (2 files):
- S1 Angelopoulou V.A. - DEX.MRI - supplementary figures with chages.pdf
- S2 Angelopoulou V.A. - DEX.MRI - PRISMAchecklist.pdf
